# Supplementary material for: Phytochemical Composition of Different Red Clover Genotypes Based on Plant Part and Genetic Traits
Source: Foods. 2023 Dec 28;13(1):103. doi: 10.3390/foods13010103 (PMC10778848; doi:10.3390/foods13010103)
Supplement: Supplementary file 1 [file foods-13-00103-s001.zip]

Archive with 1 entries (1 files):
- foods-2764618-supplementary.pdf
